# Supplementary material for: Synthesis of Selenium-Containing Polystyrene Microspheres and Using as Catalyst for Oxidation of Acrolein
Source: Polymers (Basel). 2021 May 18;13(10):1632. doi: 10.3390/polym13101632 (PMC8157269; doi:10.3390/polym13101632)
Supplement: Supplementary file 1 [file polymers-13-01632-s001.zip]

Archive with 1 entries (1 files):
- polymers-1228271-supplementary.pdf
